# Supplementary material for: Secondary Metabolism Rearrangements in Linum usitatissimum L. after Biostimulation of Roots with COS Oligosaccharides from Fungal Cell Wall
Source: Molecules. 2022 Apr 6;27(7):2372. doi: 10.3390/molecules27072372 (PMC9000297; doi:10.3390/molecules27072372)
Supplement: Supplementary file 1 [file molecules-27-02372-s001.zip]

Archive with 1 entries (1 files):
- molecules-1621567-supplementary.pdf
